# Supplementary material for: Perturbations in dynamical models of whole-brain activity dissociate between the level and stability of consciousness
Source: PLoS Comput Biol. 2021 Jul 27;17(7):e1009139. doi: 10.1371/journal.pcbi.1009139 (PMC8315553; doi:10.1371/journal.pcbi.1009139)
Supplement: S1 Table — Diagnosis: MCS: minimally conscious state, UWS: vegetative state/unresponsive wakefulness syndrome. Etiology: 1: traumatic brain injury, 2: anoxia, 3: other. Coma Recovery Scale-Revised subscales: Auditory function 4: Consistent Movement to Command, 3: Reproducible Movement to Command, 2: Localization to Sound, 1: Auditory. Startle, 0: None. Visual function 5: Object Recognition, 4: Object Localization: Reaching, 3: Visual Pursuit, 2: Fixation, 1: Visual Startle, 0: None. Motor function 6: Functional Object Use, 5: Automatic Motor Response, 4: Object Manipulation, 3: Localization to Noxious. Stimulation, 2: Flexion Withdrawal, 1: Abnormal Posturing, 0: None/Flaccid. Oromotor/Verbal function 3: Intelligible Verbalization, 2: Vocalization/Oral Movement, 1: Oral Reflexive Movement, 0: None. Communication scale 2: Functional: Accurate, 1: Non-Functional: Intentional, 0: None. Arousal scale 3: Attention, 2: Eye Opening without stimulation, 1: Eye Opening with stimulation 0: Unarousable. Inclusion field stands for the subject that were included in the full analysis after fMRI pre-processing. (XLSX) [file pcbi.1009139.s001.xlsx]

## Sheet: Sheet1
					Comma Recovery Scale-Revised
Diagnosis	Gender	Age at Scan	Etiology	Days since Injury	Aud.	Vis. Function	Mot. Function	Oro./Ver Function	Communication	Aurosal	#CRS-R assessment	Included
					Function
MCS	F	34	1	3034	3	3	2	2	0	2	5	yes
MCS	M	62	2	13	0	3	2	1	0	1	6	yes
MCS	F	59	3	21	1	3	2	0	0	2	7	yes
MCS	M	30	1	246	3	2	2	2	0	1	3	yes
MCS	M	83	3	13	3	0	2	1	0	0	5	yes
MCS	M	34	3	1077	3	5	2	0	1	1	4	yes
MCS	M	52	3	20	3	3	2	2	1	2	4	no
MCS	M	47	1	533	3	5	2	1	0	2	13	yes
MCS	M	38	3	1854	1	3	2	2	0	1	4	yes
MCS	M	29	3	64	1	3	2	1	0	2	2	yes
MCS	M	41	2	9900	3	3	2	2	0	2	8	no
MCS	M	23	1	301	1	3	2	1	0	2	6	yes
MCS	M	53	2	1241	0	3	2	2	0	2	5	no
MCS	F	46	3	242	1	3	2	1	0	1	7	yes
MCS	M	60	1	15	3	5	5	3	1	1	1	no
MCS	M	25	1	1157	3	5	5	1	0	2	5	no
MCS	M	61	1	135	3	4	2	1	0	2	7	yes
MCS	M	68	1	360	0	3	2	0	0	2	3	yes
MCS	M	35	1	1331	3	0	2	1	0	2	10	no
MCS	F	48	1	291	2	1	2	2	0	1	8	no
MCS	M	73	3	35	0	2	0	1	0	1	3	yes
MCS	M	23	1	645	3	3	0	1	0	2	8	yes
MCS	M	11	2	1482	3	4	2	2	1	2	9	yes
MCS	F	48	2	215	3	0	5	2	3	0	9	no
MCS	M	66	1	674	3	0	1	2	3	0	5	no
UWS	F	52	3	283	1	0	2	2	0	1	8	yes
UWS	M	36	2	6709	1	0	2	1	0	2	6	yes
UWS	M	30	2	743	1	0	2	1	0	2	7	yes
UWS	M	74	2	92	1	0	1	1	0	1	9	yes
UWS	F	44	2	8	0	0	1	0	0	1	2	yes
UWS	M	67	3	43	1	0	2	1	0	1	5	yes
UWS	M	63	2	30	1	1	2	2	0	2	1	yes
UWS	M	31	1	849	1	1	2	1	0	2	11	yes
UWS	M	65	2	26	0	0	1	0	0	1	2	yes
UWS	M	87	3	7	0	0	2	1	0	1	1	no
UWS	F	41	2	1572	1	0	1	1	0	2	8	yes
UWS	F	50	2	38	0	0	0	2	0	1	3	yes
UWS	M	44	2	27	1	0	1	0	0	2	1	yes
UWS	F	16	2	27	1	0	1	1	0	1	6	no
UWS	F	49	2	129	1	0	0	1	0	2	5	yes
UWS	M	36	2	2031	1	0	1	2	0	2	6	yes
UWS	M	34	2	7814	1	0	1	1	0	2	5	no
UWS	F	49	2	277	1	0	2	2	0	1	5	yes
