# Supplementary material for: Perturbations in dynamical models of whole-brain activity dissociate between the level and stability of consciousness
Source: PLoS Comput Biol. 2021 Jul 27;17(7):e1009139. doi: 10.1371/journal.pcbi.1009139 (PMC8315553; doi:10.1371/journal.pcbi.1009139)
Supplement: S2 Table — W_sleep: wakefulness corresponding to the sleep dataset; W_prop: wakefulness corresponding to the propofol dataset. (XLSX) [file pcbi.1009139.s002.xlsx]

## Sheet: Sheet1
Condition	Mean Vols.	std
W_sleep	367	204
N1	253	94
N2	399	163
N3	464	256
W_prop	262	82
S	245	80
LoC	265	81
Controls	293	4
Patients	274	19
